# Supplementary material for: Three-dimensional analysis of hard and soft tissue changes in skeletal class II patients with high mandibular plane angle undergoing surgery
Source: Sci Rep. 2024 Jan 30;14:2519. doi: 10.1038/s41598-024-51322-1 (PMC10827781; doi:10.1038/s41598-024-51322-1)
Supplement: Supplementary file 1 — Supplementary Information 1. [file 41598_2024_51322_MOESM1_ESM.xlsx]

## Sheet: Pzr
Pre-treatment										linear measurements			hard tissue landmarks（T2-T1）					soft tissue landmarks（T2-T1）					linear measurements（T2-T1）			Ratio
hard tissue landmarks					soft tissue landmarks																						A			U1
	transverse	anteroposterior	vertical			transverse	anteroposterior	vertical			Pre-treatment			transverse	anteroposterior	vertical			transverse	anteroposterior	vertical			linear measurements（T2-T1）			transverse	anteroposterior	vertical	transverse	anteroposterior	vertical
N	0	89.9	29.7		N'	0	94.9	21.2		Height of the nose(N'-Sn)	53.7		N	0	-0.6	-0.1		N'	0	0.5	1.5		Height of the nose(N'-Sn)	1.2		Prn	0	-0.941176	0.189189	0	4	0.241379
ANS	0	93.4	-26.7		Prn	0	117.3	-22.1		The length of the bridge of the nose(N-Prn)	48.7509		ANS	0	1.3	-1.5		Prn	0	1.6	0.7		The length of the bridge of the nose(N-Prn)	1.21969		Sn	0	-1.23529	0.0810811	0	5.25	0.103448
A	-0.4	90.3	-35.2		Sn	0	103.4	-32.5		height of nasal tip(front view)	10.4		A	-1.8	-1.7	3.7		Sn	0	2.1	0.3		height of nasal tip(front view)	0.4		Ac-r	0.666667	-1.29412	0.891892	0.857143	5.5	1.13793
U1L	-0.8	95.7	-49.1		Ls	-0.4	107.7	-46.8		height of nasal tip(lateral view)	13.9		U1L	-1.4	0.8	2.1		Ls	0	1.1	0.5		height of nasal tip(lateral view)	-0.5		Ac-l	-0.666667	-0.705882	0.810811	-0.857143	3	1.03448
U1	-0.8	96.1	-63		Li	-0.4	103	-69.2		Upper lip height (Sn–Stms)	25.6		U1	-1.4	0.4	2.9		Li	-1	3.3	3.4		Upper lip height (Sn–Stms)	-2.3		Ls	0	-0.647059	0.135135	0	2.75	0.172414
L1	-0.8	89.5	-59.9		B’	-0.8	95.3	-81.2					L1	-1.4	4.5	0.9		B’	-0.6	6.3	2.7
B	-0.8	81	-78.8		Pog'	-1.2	93.4	-86.2					B	-1.4	6.8	2.1		Pog'	-0.2	8.2	-2.8
Pog	-0.8	78.3	-88.9		Gn'	-1.2	87.2	-93.9					Pog	-1.4	10.3	-1.5		Gn'	-0.2	10.7	-1.6
Gn	-1.1	74.1	-94.3		Me'	-1.2	80.7	-98.1					Gn	-1.1	10.1	-2.3		Me'	-0.2	12.6	-2.1							L1			B			Pog			Gn			Me
Me	-1.1	68.7	-96.2		Al-r	-20.2	92.8	-29.4		Width of Alare (Al-r to Al-l)	41		Me	-1.1	11.9	-1.1		Al-r	-1.9	3.9	3		Width of Alare (Al-r to Al-l)	2.8				transverse	anteroposterior	vertical	transverse	anteroposterior	vertical	transverse	anteroposterior	vertical	transverse	anteroposterior	vertical	transverse	anteroposterior	vertical
					Al-l	20.8	91.5	-27.8										Al-l	0.9	3.3	1.4						Li	0.714286	0.733333	3.77778	0.714286	0.485294	1.61905	0.142857	0.796117	1.86667	0.909091	0.326733	-1.47826	0.909091	0.277311	-3.09091
					Sbal-r	-12.6	100.7	-35.2		Width of nasal Subalare (Sbal-r to Sbal-l)	25.2							Sbal-r	-1.1	2.2	3.3		Width of nasal Subalare (Sbal-r to Sbal-l)	0.6			B’	0.428571	1.4	3	0.428571	0.926471	1.28571	0.142857	1.03883	1.06667	0.545455	0.623762	-1.17391	0.545455	0.529412	-2.45455
					Sbal-l	12.6	99.8	-34.9		Width of alar curvature (Ac-r to Ac-l)	34.8							Sbal-l	-0.5	1.2	3		Width of alar curvature (Ac-r to Ac-l)	2.4			Pog'	0.142857	1.82222	-3.11111	0.142857	1.20588	-1.33333	0.142857	1.2233	1.4	0.181818	0.811881	1.21739	0.181818	0.689076	2.54545
					Ch-r	-25.2	92.8	-60.8		Lip width (Ch dev–Ch ctl)	50.4							Ch-r	-1	3.1	2		Lip width (Ch dev–Ch ctl)	-1.8			Gn'	0.142857	2.37778	-1.77778	0.142857	1.57353	-0.761905	1.35714	0.378641	-2	0.181818	1.05941	0.695652	0.181818	0.89916	1.45455
					Ch-l	25.2	90.3	-60		Upper vermilion height (Ls–Stms),	11.3							Ch-l	-2.8	5.6	1.2		Upper vermilion height (Ls–Stms),	-2.1			Me'	0.142857	2.8	-2.33333	0.142857	1.85294	-1	-0.642857	0.320388	-0.933333	0.181818	1.24752	0.913043	0.181818	1.05882	1.90909
					Sto	0	101.9	-58.1		Lower vermilion height (Li–stmi)	11.1							Sto	0	2.9	2.6		Lower vermilion height (Li–stmi)	-0.8
					Ex-r	-48.8	78.3	12.5		Width of Exocanthion (Ex-r to Ex-l)	99.1							Ex-r	0.2	1.8	1.2		Width of Exocanthion (Ex-r to Ex-l)	1.3
					Ex-l	50.3	78.2	13.1		Width of Endocanthion (En-r to En-l)	36.3							Ex-l	1.5	-0.4	0.6		Width of Endocanthion (En-r to En-l)	2.3
					En-r	-17.9	87.3	12.3										En-r	-2	0.6	1.4
					En-l	18.4	88	12.9										En-l	0.3	-1.7	0.8
					Ck-r	-48.8	78.3	-60.8										Ck-r	0.2	1.8	2
					Ck-l	50.3	78.2	-60										Ck-l	1.5	-0.4	1.2
					Ac-r	-17.4	100.7	-35.2										Ac-r	-1.2	2.2	3.3
					Ac-l	17.4	99.8	-34.9										Ac-l	1.2	1.2	3
Post-treatment
hard tissue landmarks					soft tissue landmarks
	transverse	anteroposterior	vertical			transverse	anteroposterior	vertical			Post-treatment
N	0	89.3	29.6		N'	0	95.4	22.7		Height of the nose(N'-Sn)	54.9
ANS	0	94.7	-28.2		Prn	0	118.9	-21.4		The length of the bridge of the nose(N-Prn)	49.9706
A	-2.2	88.6	-31.5		Sn	0	105.5	-32.2		height of nasal tip(front view)	10.8
U1L	-2.2	96.5	-47		Ls	-0.4	108.8	-46.3		height of nasal tip(lateral view)	13.4
U1	-2.2	96.5	-60.1		Li	-1.4	106.3	-65.8		Upper lip height (Sn–Stms)	23.3
L1	-2.2	94	-59		B’	-1.4	101.6	-78.5
B	-2.2	87.8	-76.7		Pog'	-1.4	101.6	-89
Pog	-2.2	88.6	-90.4		Gn'	-1.4	97.9	-95.5
Gn	-2.2	84.2	-96.6		Me'	-1.4	93.3	-100.2
Me	-2.2	80.6	-97.3		Al-r	-22.1	96.7	-26.4		Width of Alare (Al-r to Al-l)	43.8
					Al-l	21.7	94.8	-26.4
					Sbal-r	-13.7	102.9	-31.9		Width of nasal Subalare (Sbal-r to Sbal-l)	25.8
					Sbal-l	12.1	101	-31.9		Width of alar curvature (Ac-r to Ac-l)	37.2
					Ch-r	-26.2	95.9	-58.8		Lip width (Ch dev–Ch ctl)	48.6
					Ch-l	22.4	95.9	-58.8		Upper vermilion height (Ls–Stms),	9.2
					Sto	0	104.8	-55.5		Lower vermilion height (Li–stmi)	10.3
					Ex-r	-48.6	80.1	13.7		Width of Exocanthion (Ex-r to Ex-l)	100.4
					Ex-l	51.8	77.8	13.7		Width of Endocanthion (En-r to En-l)	38.6
					En-r	-19.9	87.9	13.7
					En-l	18.7	86.3	13.7
					Ck-r	-48.6	80.1	-58.8
					Ck-l	51.8	77.8	-58.8
					Ac-r	-18.6	102.9	-31.9
					Ac-l	18.6	101	-31.9

## Sheet: Wwy
Pre-treatment										linear measurements			hard tissue landmarks（T2-T1）					soft tissue landmarks（T2-T1）					linear measurements（T2-T1）			Ratio
hard tissue landmarks					soft tissue landmarks																						A			U1
	transverse	anteroposterior	vertical			transverse	anteroposterior	vertical			Pre-treatment			transverse	anteroposterior	vertical			transverse	anteroposterior	vertical			linear measurements（T2-T1）			transverse	anteroposterior	vertical	transverse	anteroposterior	vertical
N	0	85.4	27.6		N'	0	89.6	19		Height of the nose(N'-Sn)	48.6		N	0	0.6	-0.9		N'	0	1	1		Height of the nose(N'-Sn)	0.2		Prn	#DIV/0!	3	0.265306	0	1.17391	0.19403
ANS	0	85.4	-23.6		Prn	0	106.1	-19		The length of the bridge of the nose(N-Prn)	41.4276		ANS	0	0.6	0.9		Prn	0	2.7	1.3		The length of the bridge of the nose(N-Prn)	0.435582		Sn	#DIV/0!	3.88889	0.163265	0	1.52174	0.119403
A	0	78.7	-31.5		Sn	0	90.3	-29.6		height of nasal tip(front view)	10.6		A	0	0.9	4.9		Sn	0	3.5	0.8		height of nasal tip(front view)	0.5		Ac-r	#DIV/0!	2.44444	0.285714	4.25	0.956522	0.208955
U1L	0.2	81.3	-46.9		Ls	0	93.7	-45.8		height of nasal tip(lateral view)	15.8		U1L	-0.2	2.5	6.8		Ls	0	2.6	3.5		height of nasal tip(lateral view)	-0.8		Ac-l	#DIV/0!	3.33333	0.285714	-4.25	1.30435	0.208955
U1	0.4	80.5	-58.9		Li	0	83.9	-69.1		Upper lip height (Sn–Stms)	24.3		U1	-0.4	2.3	6.7		Li	0	5.6	5.8		Upper lip height (Sn–Stms)	-2.6		Ls	#DIV/0!	2.88889	0.714286	0	1.13043	0.522388
L1	0.4	77.5	-55.5		B’	0	68.9	-78.5					L1	-0.4	4.2	3.6		B’	0	13.9	5.6
B	0.4	59.1	-67.2		Pog'	-0.6	66.2	-84.1					B	-0.4	9.5	0.7		Pog'	0.6	15.5	-0.1
Pog	-0.6	52.3	-83.4		Gn'	-0.6	58.3	-89.8					Pog	0.6	16.3	-1.1		Gn'	0.6	16.1	-3.3
Gn	-0.6	50.1	-86		Me'	-0.6	50.8	-93.2					Gn	0.6	14.9	-3.6		Me'	0.6	13.3	-4.2							L1			B			Pog			Gn			Me
Me	-0.6	47.8	-88.3		Al-r	-20	85.1	-22.1		Width of Alare (Al-r to Al-l)	39.6		Me	0.6	14.7	-3.1		Al-r	-1.8	4.5	2.2		Width of Alare (Al-r to Al-l)	4				transverse	anteroposterior	vertical	transverse	anteroposterior	vertical	transverse	anteroposterior	vertical	transverse	anteroposterior	vertical	transverse	anteroposterior	vertical
					Al-l	19.6	84.9	-22.5										Al-l	2.2	3.7	2.6						Li	0	1.33333	1.61111	0	0.589474	8.28571	1	0.95092	0.0909091	0	0.375839	-1.61111	0	0.380952	-1.87097
					Sbal-r	-11	89.3	-28.2		Width of nasal Subalare (Sbal-r to Sbal-l)	22							Sbal-r	-1.2	2.2	1.4		Width of nasal Subalare (Sbal-r to Sbal-l)	2.4			B’	0	3.30952	1.55556	0	1.46316	8	1	0.98773	3	0	0.932886	-1.55556	0	0.945578	-1.80645
					Sbal-l	11	88.7	-28.2		Width of alar curvature (Ac-r to Ac-l)	33.8							Sbal-l	1.2	3	1.4		Width of alar curvature (Ac-r to Ac-l)	3.4			Pog'	-1.5	3.69048	-0.0277778	-1.5	1.63158	-0.142857	1	0.815951	3.81818	1	1.04027	0.0277778	1	1.05442	0.0322581
					Ch-r	-22.9	79.7	-56.9		Lip width (Ch dev–Ch ctl)	45.8							Ch-r	0	1.8	4.1		Lip width (Ch dev–Ch ctl)	0			Gn'	-1.5	3.83333	-0.916667	-1.5	1.69474	-4.71429	-3	0.276074	-2	1	1.08054	0.916667	1	1.09524	1.06452
					Ch-l	22.9	78	-56.6		Upper vermilion height (Ls–Stms),	8.1							Ch-l	0	3.5	3.7		Upper vermilion height (Ls–Stms),	0.1			Me'	-1.5	3.16667	-1.16667	-1.5	1.4	-6	3.66667	0.226994	-2.36364	1	0.892617	1.16667	1	0.904762	1.35484
					Sto	0	86.2	-53.9		Lower vermilion height (Li–stmi)	15.2							Sto	0	1.8	3.4		Lower vermilion height (Li–stmi)	-2.4
					Ex-r	-44.5	77	18.5		Width of Exocanthion (Ex-r to Ex-l)	89.8							Ex-r	0.2	0.7	-0.6		Width of Exocanthion (Ex-r to Ex-l)	-1.2
					Ex-l	45.3	75.3	18.5		Width of Endocanthion (En-r to En-l)	38.7							Ex-l	-1	1.1	-0.6		Width of Endocanthion (En-r to En-l)	0.7
					En-r	-18.7	84.7	13.9										En-r	-0.4	1	0.9
					En-l	20	83.7	14.3										En-l	0.3	1.5	0.5
					Ck-r	-44.5	77	-56.9										Ck-r	0.2	0.7	4.1
					Ck-l	45.3	75.3	-56.6										Ck-l	-1	1.1	3.7
					Ac-r	-16.9	89.3	-28.2										Ac-r	-1.7	2.2	1.4
					Ac-l	16.9	88.7	-28.2										Ac-l	1.7	3	1.4
Post-treatment
hard tissue landmarks					soft tissue landmarks
	transverse	anteroposterior	vertical			transverse	anteroposterior	vertical			Post-treatment
N	0	86	26.7		N'	0	90.6	20		Height of the nose(N'-Sn)	48.8
ANS	0	86	-22.7		Prn	0	108.8	-17.7		The length of the bridge of the nose(N-Prn)	41.8632
A	0	79.6	-26.6		Sn	0	93.8	-28.8		height of nasal tip(front view)	11.1
U1L	0	83.8	-40.1		Ls	0	96.3	-42.3		height of nasal tip(lateral view)	15
U1	0	82.8	-52.2		Li	0	89.5	-63.3		Upper lip height (Sn–Stms)	21.7
L1	0	81.7	-51.9		B’	0	82.8	-72.9
B	0	68.6	-66.5		Pog'	0	81.7	-84.2
Pog	0	68.6	-84.5		Gn'	0	74.4	-93.1
Gn	0	65	-89.6		Me'	0	64.1	-97.4
Me	0	62.5	-91.4		Al-r	-21.8	89.6	-19.9		Width of Alare (Al-r to Al-l)	43.6
					Al-l	21.8	88.6	-19.9
					Sbal-r	-12.2	91.5	-26.8		Width of nasal Subalare (Sbal-r to Sbal-l)	24.4
					Sbal-l	12.2	91.7	-26.8		Width of alar curvature (Ac-r to Ac-l)	37.2
					Ch-r	-22.9	81.5	-52.8		Lip width (Ch dev–Ch ctl)	45.8
					Ch-l	22.9	81.5	-52.9		Upper vermilion height (Ls–Stms),	8.2
					Sto	0	88	-50.5		Lower vermilion height (Li–stmi)	12.8
					Ex-r	-44.3	77.7	17.9		Width of Exocanthion (Ex-r to Ex-l)	88.6
					Ex-l	44.3	76.4	17.9		Width of Endocanthion (En-r to En-l)	39.4
					En-r	-19.1	85.7	14.8
					En-l	20.3	85.2	14.8
					Ck-r	-44.3	77.7	-52.8
					Ck-l	44.3	76.4	-52.9
					Ac-r	-18.6	91.5	-26.8
					Ac-l	18.6	91.7	-26.8

## Sheet: Sjj
Pre-treatment										linear measurements			hard tissue landmarks（T2-T1）					soft tissue landmarks（T2-T1）					linear measurements（T2-T1）			Ratio
hard tissue landmarks					soft tissue landmarks																						A			U1
	transverse	anteroposterior	vertical			transverse	anteroposterior	vertical			Pre-treatment			transverse	anteroposterior	vertical			transverse	anteroposterior	vertical			linear measurements（T2-T1）			transverse	anteroposterior	vertical	transverse	anteroposterior	vertical
N	0	88.2	29.4		N'	0	92.7	18.6		Height of the nose(N'-Sn)	46.5		N	0	1	-0.4		N'	0	1	0.7		Height of the nose(N'-Sn)	-1		Prn	#DIV/0!	1.46667	0.222222	0.0769231	0.44	0.206897
ANS	0	92	-23		Prn	-1.4	110.8	-17.8		The length of the bridge of the nose(N-Prn)	40.6518		ANS	0	-2.8	2.5		Prn	-0.1	2.2	1.2		The length of the bridge of the nose(N-Prn)	0.107234		Sn	#DIV/0!	2.8	0.314815	0.0769231	0.84	0.293103
A	0	86.8	-28.6		Sn	-1.4	98.6	-27.9		height of nasal tip(front view)	10.1		A	0	1.5	5.4		Sn	-0.1	4.2	1.7		height of nasal tip(front view)	-0.5		Ac-r	#DIV/0!	2.4	0.148148	1.61538	0.72	0.137931
U1L	0	89.9	-39.7		Ls	-1	102.4	-37.3		height of nasal tip(lateral view)	12.2		U1L	0	4.1	4.4		Ls	-0.2	4.6	0.2		height of nasal tip(lateral view)	-2		Ac-l	#DIV/0!	3.4	0.148148	-1.15385	1.02	0.137931
U1	0	92	-54.6		Li	-1	94.1	-63		Upper lip height (Sn–Stms)	19		U1	-1.3	5	5.8		Li	-0.2	10.5	9.6		Upper lip height (Sn–Stms)	0.3		Ls	#DIV/0!	3.06667	0.037037	0.153846	0.92	0.0344828
L1	0	83	-48.7		B’	-1.7	87.5	-69.6					L1	0	9.5	3.8		B’	0.8	11	9.3
B	-2.8	72.9	-62.3		Pog'	-1.7	85.1	-75.5					B	2.8	10.6	1.4		Pog'	0.8	16.2	3.2
Pog	-2.8	70.8	-72.7		Gn'	-1.7	81.6	-78.9					Pog	1.6	18.4	-0.2		Gn'	0.8	14.8	-4.3
Gn	-2.8	68.7	-79.3		Me'	-1.7	76.4	-84.1					Gn	1.6	18.7	-1.2		Me'	0.8	13.7	-3.3							L1			B			Pog			Gn			Me
Me	-2.8	65.6	-81		Al-r	-21.4	91	-20.6		Width of Alare (Al-r to Al-l)	40.6		Me	1.6	16.1	-1.9		Al-r	-1	3.7	1.3		Width of Alare (Al-r to Al-l)	2.6				transverse	anteroposterior	vertical	transverse	anteroposterior	vertical	transverse	anteroposterior	vertical	transverse	anteroposterior	vertical	transverse	anteroposterior	vertical
					Al-l	19.2	91.2	-20.6										Al-l	1.6	4.4	1.3						Li	#DIV/0!	1.10526	2.52632	-0.0714286	0.990566	6.85714	0.5	0.880435	-16	-0.125	0.561497	-8	-0.125	0.652174	-5.05263
					Sbal-r	-14.9	95.2	-26		Width of nasal Subalare (Sbal-r to Sbal-l)	26.3							Sbal-r	-1.1	3.6	0.8		Width of nasal Subalare (Sbal-r to Sbal-l)	2.1			B’	#DIV/0!	1.15789	2.44737	0.285714	1.03774	6.64286	0.5	0.804348	21.5	0.5	0.588235	-7.75	0.5	0.68323	-4.89474
					Sbal-l	11.4	94.8	-26		Width of alar curvature (Ac-r to Ac-l)	34							Sbal-l	1	5.1	0.8		Width of alar curvature (Ac-r to Ac-l)	3.6			Pog'	#DIV/0!	1.70526	0.842105	0.285714	1.5283	2.28571	0.5	0.744565	16.5	0.5	0.86631	-2.66667	0.5	1.00621	-1.68421
					Ch-r	-28	83.5	-49.1		Lip width (Ch dev–Ch ctl)	54.6							Ch-r	-0.9	3.5	0.5		Lip width (Ch dev–Ch ctl)	2.5			Gn'	#DIV/0!	1.55789	-1.13158	0.285714	1.39623	-3.07143	-0.625	0.201087	-6.5	0.5	0.791444	3.58333	0.5	0.919255	2.26316
					Ch-l	26.6	83.4	-50.8		Upper vermilion height (Ls–Stms),	9.6							Ch-l	1.6	4.5	1.6		Upper vermilion height (Ls–Stms),	-1.2			Me'	#DIV/0!	1.44211	-0.868421	0.285714	1.29245	-2.35714	1	0.23913	-6.5	0.5	0.73262	2.75	0.5	0.850932	1.73684
					Sto	0	96.3	-46.9		Lower vermilion height (Li–stmi)	16.1							Sto	0	6.5	1.4		Lower vermilion height (Li–stmi)	-1.2
					Ex-r	-44.5	78.9	19.6		Width of Exocanthion (Ex-r to Ex-l)	90.5							Ex-r	-6.9	-0.8	-3.7		Width of Exocanthion (Ex-r to Ex-l)	1.4
					Ex-l	46	79.5	17.1		Width of Endocanthion (En-r to En-l)	38							Ex-l	7.2	-2.4	-1.2		Width of Endocanthion (En-r to En-l)	-3
					En-r	-19	88.8	18.8										En-r	1.5	0.7	-1.7
					En-l	19	88	16.7										En-l	-1.5	0.8	0.1
					Ck-r	-44.5	78.9	-49.1										Ck-r	-6.9	-0.8	0.5
					Ck-l	46	79.5	-50.8										Ck-l	7.2	-2.4	1.6
					Ac-r	-18	95.2	-26										Ac-r	-2.1	3.6	0.8
					Ac-l	16	94.8	-26										Ac-l	1.5	5.1	0.8
Post-treatment
hard tissue landmarks					soft tissue landmarks
	transverse	anteroposterior	vertical			transverse	anteroposterior	vertical			Post-treatment
N	0	89.2	29		N'	0	93.7	19.3		Height of the nose(N'-Sn)	45.5
ANS	0	89.2	-20.5		Prn	-1.5	113	-16.6		The length of the bridge of the nose(N-Prn)	40.759
A	0	88.3	-23.2		Sn	-1.5	102.8	-26.2		height of nasal tip(front view)	9.6
U1L	0	94	-35.3		Ls	-1.2	107	-37.1		height of nasal tip(lateral view)	10.2
U1	-1.3	97	-48.8		Li	-1.2	104.6	-53.4		Upper lip height (Sn–Stms)	19.3
L1	0	92.5	-44.9		B’	-0.9	98.5	-60.3
B	0	83.5	-60.9		Pog'	-0.9	101.3	-72.3
Pog	-1.2	89.2	-72.9		Gn'	-0.9	96.4	-83.2
Gn	-1.2	87.4	-80.5		Me'	-0.9	90.1	-87.4
Me	-1.2	81.7	-82.9		Al-r	-22.4	94.7	-19.3		Width of Alare (Al-r to Al-l)	43.2
					Al-l	20.8	95.6	-19.3
					Sbal-r	-16	98.8	-25.2		Width of nasal Subalare (Sbal-r to Sbal-l)	28.4
					Sbal-l	12.4	99.9	-25.2		Width of alar curvature (Ac-r to Ac-l)	37.6
					Ch-r	-28.9	87	-48.6		Lip width (Ch dev–Ch ctl)	57.1
					Ch-l	28.2	87.9	-49.2		Upper vermilion height (Ls–Stms),	8.4
					Sto	0	102.8	-45.5		Lower vermilion height (Li–stmi)	7.9
					Ex-r	-51.4	78.1	15.9		Width of Exocanthion (Ex-r to Ex-l)	104.6
					Ex-l	53.2	77.1	15.9		Width of Endocanthion (En-r to En-l)	35
					En-r	-17.5	89.5	17.1
					En-l	17.5	88.8	16.8
					Ck-r	-51.4	78.1	-48.6
					Ck-l	53.2	77.1	-49.2
					Ac-r	-20.1	98.8	-25.2
					Ac-l	17.5	99.9	-25.2

## Sheet: YYc
Pre-treatment										linear measurements			hard tissue landmarks（T2-T1）					soft tissue landmarks（T2-T1）					linear measurements（T2-T1）			Ratio
hard tissue landmarks					soft tissue landmarks																						A			U1
	transverse	anteroposterior	vertical			transverse	anteroposterior	vertical			Pre-treatment			transverse	anteroposterior	vertical			transverse	anteroposterior	vertical			linear measurements（T2-T1）			transverse	anteroposterior	vertical	transverse	anteroposterior	vertical
N	0	82.4	26.7		N'	0	87.5	18.5		Height of the nose(N'-Sn)	50.3		N	0	-0.4	-1		N'	0	-0.1	-0.5		Height of the nose(N'-Sn)	-3.3		Prn	#DIV/0!	-1.1875	0.41791	0	0.452381	0.337349
ANS	0	86.7	-28.2		Prn	0	107.5	-20.8		The length of the bridge of the nose(N-Prn)	44.0964		ANS	0	-2	1.5		Prn	0	1.9	2.8		The length of the bridge of the nose(N-Prn)	-1.90633		Sn	#DIV/0!	-1.8125	0.41791	0	0.690476	0.337349
A	0	83.6	-37.6		Sn	0	93.8	-31.8		height of nasal tip(front view)	11		A	0	-1.6	6.7		Sn	0	2.9	2.8		height of nasal tip(front view)	0		Ac-r	#DIV/0!	-1.875	0.432836	4.25	0.714286	0.349398
U1L	0	87.5	-51		Ls	0	99.3	-46.3		height of nasal tip(lateral view)	13.7		U1L	0	1.5	7.4		Ls	-0.8	3.1	5.8		height of nasal tip(lateral view)	-1		Ac-l	#DIV/0!	-2.25	0.522388	-4	0.857143	0.421687
U1	0.4	86.7	-63.9		Li	0	96.1	-67.5		Upper lip height (Sn–Stms)	25.1		U1	-0.4	4.2	8.3		Li	0	5.2	7.7		Upper lip height (Sn–Stms)	-3.8		Ls	#DIV/0!	-1.9375	0.865672	2	0.738095	0.698795
L1	0.4	79.6	-59.6		B’	0	88.3	-78					L1	-0.4	7.8	4.8		B’	0	6.8	4.7
B	0	70.6	-80		Pog'	0	80	-90.6					B	1.2	11.4	5.6		Pog'	0	15.9	6.9
Pog	0	66.3	-91.8		Gn'	0	71.8	-97.3					Pog	1.5	20	6.6		Gn'	0	18.7	-0.2
Gn	0	62.4	-97.3		Me'	0	61.6	-104.3					Gn	1.5	21.9	4		Me'	0	18.9	1.4							L1			B			Pog			Gn			Me
Me	0	59.6	-98.4		Al-r	-19.2	86.1	-24.4		Width of Alare (Al-r to Al-l)	38.8		Me	1.5	19.7	1.3		Al-r	-2	3.1	1.8		Width of Alare (Al-r to Al-l)	3.6				transverse	anteroposterior	vertical	transverse	anteroposterior	vertical	transverse	anteroposterior	vertical	transverse	anteroposterior	vertical	transverse	anteroposterior	vertical
					Al-l	19.6	85.8	-26										Al-l	1.6	2.9	3.4						Li	0	0.666667	1.60417	0	0.45614	1.375	0	0.795	1.04545	0	0.237443	1.925	0	0.263959	5.92308
					Sbal-r	-12.2	89.4	-31.8		Width of nasal Subalare (Sbal-r to Sbal-l)	24.4							Sbal-r	0.4	3	2.9		Width of nasal Subalare (Sbal-r to Sbal-l)	-0.8			B’	0	0.871795	0.979167	0	0.596491	0.839286	0	0.935	-0.030303	0	0.310502	1.175	0	0.345178	3.61538
					Sbal-l	12.2	90.2	-32.4		Width of alar curvature (Ac-r to Ac-l)	31.9							Sbal-l	-0.4	3.6	3.5		Width of alar curvature (Ac-r to Ac-l)	3.3			Pog'	0	2.03846	1.4375	0	1.39474	1.23214	0	0.945	0.212121	0	0.726027	1.725	0	0.807107	5.30769
					Ch-r	-22.8	83.3	-57.1		Lip width (Ch dev–Ch ctl)	44.4							Ch-r	-0.6	4.7	3.6		Lip width (Ch dev–Ch ctl)	2.4			Gn'	0	2.39744	-0.0416667	0	1.64035	-0.0357143	-1.33333	0.155	0.272727	0	0.853881	-0.05	0	0.949239	-0.153846
					Ch-l	21.6	83.3	-58.1		Upper vermilion height (Ls–Stms),	10.6							Ch-l	1.8	5.9	4.6		Upper vermilion height (Ls–Stms),	-0.8			Me'	0	2.42308	0.291667	0	1.65789	0.25	1.06667	0.145	0.515152	0	0.863014	0.35	0	0.959391	1.07692
					Sto	0	94.2	-56.9		Lower vermilion height (Li–stmi)	10.6							Sto	0	5.5	6.6		Lower vermilion height (Li–stmi)	-1.1
					Ex-r	-45.6	73.3	16.7		Width of Exocanthion (Ex-r to Ex-l)	91.9							Ex-r	0.4	2.7	-1.7		Width of Exocanthion (Ex-r to Ex-l)	-0.8
					Ex-l	46.3	74.2	17.7		Width of Endocanthion (En-r to En-l)	40.8							Ex-l	-0.4	1.4	-1.5		Width of Endocanthion (En-r to En-l)	-0.1
					En-r	-20.5	82.3	12.9										En-r	0.5	0.3	0.5
					En-l	20.3	83	12.6										En-l	0.4	0.2	0.8
					Ck-r	-45.6	73.3	-57.1										Ck-r	0.4	2.7	3.6
					Ck-l	46.3	74.2	-58.1										Ck-l	-0.4	1.4	4.6
					Ac-r	-15.9	89.4	-31.8										Ac-r	-1.7	3	2.9
					Ac-l	16	90.2	-32.4										Ac-l	1.6	3.6	3.5
Post-treatment
hard tissue landmarks					soft tissue landmarks
	transverse	anteroposterior	vertical			transverse	anteroposterior	vertical			Post-treatment
N	0	82	25.7		N'	0	87.4	18		Height of the nose(N'-Sn)	47
ANS	0	84.7	-26.7		Prn	0	109.4	-18		The length of the bridge of the nose(N-Prn)	42.19
A	0	82	-30.9		Sn	0	96.7	-29		height of nasal tip(front view)	11
U1L	0	89	-43.6		Ls	-0.8	102.4	-40.5		height of nasal tip(lateral view)	12.7
U1	0	90.9	-55.6		Li	0	101.3	-59.8		Upper lip height (Sn–Stms)	21.3
L1	0	87.4	-54.8		B’	0	95.1	-73.3
B	1.2	82	-74.4		Pog'	0	95.9	-83.7
Pog	1.5	86.3	-85.2		Gn'	0	90.5	-97.5
Gn	1.5	84.3	-93.3		Me'	0	80.5	-102.9
Me	1.5	79.3	-97.1		Al-r	-21.2	89.2	-22.6		Width of Alare (Al-r to Al-l)	42.4
					Al-l	21.2	88.7	-22.6
					Sbal-r	-11.8	92.4	-28.9		Width of nasal Subalare (Sbal-r to Sbal-l)	23.6
					Sbal-l	11.8	93.8	-28.9		Width of alar curvature (Ac-r to Ac-l)	35.2
					Ch-r	-23.4	88	-53.5		Lip width (Ch dev–Ch ctl)	46.8
					Ch-l	23.4	89.2	-53.5		Upper vermilion height (Ls–Stms),	9.8
					Sto	0	99.7	-50.3		Lower vermilion height (Li–stmi)	9.5
					Ex-r	-45.2	76	15		Width of Exocanthion (Ex-r to Ex-l)	91.1
					Ex-l	45.9	75.6	16.2		Width of Endocanthion (En-r to En-l)	40.7
					En-r	-20	82.6	13.4
					En-l	20.7	83.2	13.4
					Ck-r	-45.2	76	-53.5
					Ck-l	45.9	75.6	-53.5
					Ac-r	-17.6	92.4	-28.9
					Ac-l	17.6	93.8	-28.9

## Sheet: ZYn
Pre-treatment										linear measurements			hard tissue landmarks（T2-T1）					soft tissue landmarks（T2-T1）					linear measurements（T2-T1）			Ratio
hard tissue landmarks					soft tissue landmarks																						A			U1
	transverse	anteroposterior	vertical			transverse	anteroposterior	vertical			Pre-treatment			transverse	anteroposterior	vertical			transverse	anteroposterior	vertical			linear measurements（T2-T1）			transverse	anteroposterior	vertical	transverse	anteroposterior	vertical
N	0	78.2	25.2		N'	0	84.8	20.1		Height of the nose(N'-Sn)	46.8		N	0	0.2	0		N'	0	-0.4	0.2		Height of the nose(N'-Sn)	-0.6		Prn	#DIV/0!	0	3	-0.315789	0	-1.2
ANS	0	79.4	-23.6		Prn	1.2	103.3	-15.5		The length of the bridge of the nose(N-Prn)	40.1199		ANS	0	0.1	0.9		Prn	0.6	0	-0.6		The length of the bridge of the nose(N-Prn)	0.894321		Sn	#DIV/0!	-1.7	-4	-0.315789	-1.21429	1.6
A	0	76.6	-27.5		Sn	1.2	88.6	-26.7		height of nasal tip(front view)	11.2		A	0	-1	-0.2		Sn	0.6	1.7	0.8		height of nasal tip(front view)	-1.4		Ac-r	#DIV/0!	-2.2	2.5	0.263158	-1.57143	-1
U1L	1.9	79.7	-37.2		Ls	1.5	90.6	-39.5		height of nasal tip(lateral view)	14.7		U1L	-1.9	-0.6	-1		Ls	0.3	0.8	-0.1		height of nasal tip(lateral view)	-1.7		Ac-l	#DIV/0!	-1.8	2.5	0.0526316	-1.28571	-1
U1	1.9	80.9	-48.8		Li	1.9	85.9	-55.4		Upper lip height (Sn–Stms)	18.9		U1	-1.9	-1.4	0.5		Li	-0.1	4.1	-0.3		Upper lip height (Sn–Stms)	1.3		Ls	#DIV/0!	-0.8	0.5	-0.157895	-0.571429	-0.2
L1	1.2	70.4	-46.4		B’	1.9	77.4	-59.2					L1	-1.2	4.9	-1.9		B’	-0.1	4.9	-5.6
B	2	62.3	-60.4		Pog'	3.1	78.2	-64.3					B	-2	6.3	-3		Pog'	-1.3	5.1	-8.9
Pog	3.1	57.3	-70.1		Gn'	3.1	75.9	-71.6					Pog	-3.1	11.3	-2.4		Gn'	-1.3	4.6	-12.4
Gn	3.1	53.8	-75.1		Me'	3.1	70.1	-77					Gn	-3.1	11.7	-4.4		Me'	-1.3	3.4	-13							L1			B			Pog			Gn			Me
Me	3.1	50.3	-76.3		Al-r	-18.5	80.2	-18.4		Width of Alare (Al-r to Al-l)	38.1		Me	-3.1	11	-6.7		Al-r	-0.9	4.6	0.7		Width of Alare (Al-r to Al-l)	2.6				transverse	anteroposterior	vertical	transverse	anteroposterior	vertical	transverse	anteroposterior	vertical	transverse	anteroposterior	vertical	transverse	anteroposterior	vertical
					Al-l	19.6	80.6	-18.4										Al-l	1.7	1.9	0.7						Li	0.0833333	0.836735	0.157895	0.05	0.650794	0.1	0.419355	0.451327	3.70833	0.0322581	0.350427	0.0681818	0.0322581	0.372727	0.0447761
					Sbal-r	-10.9	85	-23.7		Width of nasal Subalare (Sbal-r to Sbal-l)	23.2							Sbal-r	0.9	2.2	-0.5		Width of nasal Subalare (Sbal-r to Sbal-l)	-3.2			B’	0.0833333	1	2.94737	0.05	0.777778	1.86667	0.419355	0.40708	5.16667	0.0322581	0.418803	1.27273	0.0322581	0.445455	0.835821
					Sbal-l	12.3	85	-23.7		Width of alar curvature (Ac-r to Ac-l)	31.9							Sbal-l	-2.3	1.8	-0.5		Width of alar curvature (Ac-r to Ac-l)	0.4			Pog'	1.08333	1.04082	4.68421	0.65	0.809524	2.96667	0.419355	0.300885	5.41667	0.419355	0.435897	2.02273	0.419355	0.463636	1.32836
					Ch-r	-22	77.7	-47.5		Lip width (Ch dev–Ch ctl)	47.6							Ch-r	0	4.2	-1.1		Lip width (Ch dev–Ch ctl)	-2.3			Gn'	1.08333	0.938776	6.52632	0.65	0.730159	4.13333	0.290323	0.40708	-0.291667	0.419355	0.393162	2.81818	0.419355	0.418182	1.85075
					Ch-l	25.6	77.4	-46.9		Upper vermilion height (Ls–Stms),	6.1							Ch-l	-2.3	3	-0.3		Upper vermilion height (Ls–Stms),	0.4			Me'	1.08333	0.693878	6.84211	0.65	0.539683	4.33333	-0.548387	0.168142	-0.291667	0.419355	0.290598	2.95455	0.419355	0.309091	1.9403
					Sto	0	85	-45.6		Lower vermilion height (Li–stmi)	9.8							Sto	0	0.5	-0.5		Lower vermilion height (Li–stmi)	-0.2
					Ex-r	-41	73.9	17.1		Width of Exocanthion (Ex-r to Ex-l)	82							Ex-r	-0.8	-1.3	0.6		Width of Exocanthion (Ex-r to Ex-l)	0.9
					Ex-l	41	71.4	16.5		Width of Endocanthion (En-r to En-l)	32.8							Ex-l	0.1	0.7	1.2		Width of Endocanthion (En-r to En-l)	0.2
					En-r	-16.4	79.3	14.9										En-r	0.1	0.8	-0.7
					En-l	16.4	79.7	14.3										En-l	0.3	-0.8	-0.1
					Ck-r	-41	73.9	-47.5										Ck-r	-0.8	-1.3	-1.1
					Ck-l	41	71.4	-46.9										Ck-l	0.1	0.7	-0.3
					Ac-r	-14.8	85	-23.7										Ac-r	-0.5	2.2	-0.5
					Ac-l	17.1	85	-23.7										Ac-l	-0.1	1.8	-0.5
Post-treatment
hard tissue landmarks					soft tissue landmarks
	transverse	anteroposterior	vertical			transverse	anteroposterior	vertical			Post-treatment
N	0	78.4	25.2		N'	0	84.4	20.3		Height of the nose(N'-Sn)	46.2
ANS	0	79.5	-22.7		Prn	1.8	103.3	-16.1		The length of the bridge of the nose(N-Prn)	41.0143
A	0	75.6	-27.7		Sn	1.8	90.3	-25.9		height of nasal tip(front view)	9.8
U1L	0	79.1	-38.2		Ls	1.8	91.4	-39.6		height of nasal tip(lateral view)	13
U1	0	79.5	-48.3		Li	1.8	90	-55.7		Upper lip height (Sn–Stms)	20.2
L1	0	75.3	-48.3		B’	1.8	82.3	-64.8
B	0	68.6	-63.4		Pog'	1.8	83.3	-73.2
Pog	0	68.6	-72.5		Gn'	1.8	80.5	-84
Gn	0	65.5	-79.5		Me'	1.8	73.5	-90
Me	0	61.3	-83		Al-r	-19.4	84.8	-17.7		Width of Alare (Al-r to Al-l)	40.7
					Al-l	21.3	82.5	-17.7
					Sbal-r	-10	87.2	-24.2		Width of nasal Subalare (Sbal-r to Sbal-l)	20
					Sbal-l	10	86.8	-24.2		Width of alar curvature (Ac-r to Ac-l)	32.3
					Ch-r	-22	81.9	-48.6		Lip width (Ch dev–Ch ctl)	45.3
					Ch-l	23.3	80.4	-47.2		Upper vermilion height (Ls–Stms),	6.5
					Sto	0	85.5	-46.1		Lower vermilion height (Li–stmi)	9.6
					Ex-r	-41.8	72.6	17.7		Width of Exocanthion (Ex-r to Ex-l)	82.9
					Ex-l	41.1	72.1	17.7		Width of Endocanthion (En-r to En-l)	33
					En-r	-16.3	80.1	14.2
					En-l	16.7	78.9	14.2
					Ck-r	-41.8	72.6	-48.6
					Ck-l	41.1	72.1	-47.2
					Ac-r	-15.3	87.2	-24.2
					Ac-l	17	86.8	-24.2

## Sheet: Zdy
Pre-treatment										linear measurements			hard tissue landmarks（T2-T1）					soft tissue landmarks（T2-T1）					linear measurements（T2-T1）			Ratio
hard tissue landmarks					soft tissue landmarks																						A			U1
	transverse	anteroposterior	vertical			transverse	anteroposterior	vertical			Pre-treatment			transverse	anteroposterior	vertical			transverse	anteroposterior	vertical			linear measurements（T2-T1）			transverse	anteroposterior	vertical	transverse	anteroposterior	vertical
N	0	83.2	25.8		N'	0	89.8	17.8		Height of the nose(N'-Sn)	44.2		N	0	0.4	-0.8		N'	0	0.1	-0.4		Height of the nose(N'-Sn)	-1.7		Prn	#DIV/0!	0.8	0.25	3	4	0.254237
ANS	0	88.1	-24.1		Prn	0.6	110.4	-15.1		The length of the bridge of the nose(N-Prn)	38.8171		ANS	0	-1.5	2		Prn	-1.8	-0.4	1.5		The length of the bridge of the nose(N-Prn)	-1.87109		Sn	#DIV/0!	-0.2	0.216667	3	-1	0.220339
A	0	87.1	-33.8		Sn	0.6	99.8	-26.4		height of nasal tip(front view)	11.3		A	0	-0.5	6		Sn	-1.8	0.1	1.3		height of nasal tip(front view)	0.2		Ac-r	#DIV/0!	-3.4	0.233333	2.16667	-17	0.237288
U1L	0	88.5	-42.4		Ls	0	103.1	-36.1		height of nasal tip(lateral view)	10.6		U1L	0	-1	6.4		Ls	-0.9	-0.2	1.3		height of nasal tip(lateral view)	-0.5		Ac-l	#DIV/0!	-6.2	0.233333	1	-31	0.237288
U1	0.6	88.8	-52.4		Li	0	96.8	-60.7		Upper lip height (Sn–Stms)	21.2		U1	-0.6	-0.1	5.9		Li	-0.9	2.5	4.5		Upper lip height (Sn–Stms)	-1.8		Ls	#DIV/0!	0.4	0.216667	1.5	2	0.220339
L1	0	81.5	-50.7		B’	0	90.8	-69.3					L1	0	3.5	2.6		B’	-2.1	3.3	6.5
B	0	74.5	-66.7		Pog'	0	85.8	-80					B	0	4.5	1.1		Pog'	-3.1	8.3	6
Pog	0	73.2	-81.6		Gn'	0	79.8	-88					Pog	-3.3	7	2.8		Gn'	-3.1	6.8	0.4
Gn	0	71.8	-88.3		Me'	0	70.2	-95.9					Gn	-3.3	6.9	1.3		Me'	-3.1	8.1	1.7							L1			B			Pog			Gn			Me
Me	0	67.2	-90.6		Al-r	-18.9	89.6	-19.5		Width of Alare (Al-r to Al-l)	36.8		Me	-3.3	5.5	-1.7		Al-r	-1.4	2.3	1.4		Width of Alare (Al-r to Al-l)	1.1				transverse	anteroposterior	vertical	transverse	anteroposterior	vertical	transverse	anteroposterior	vertical	transverse	anteroposterior	vertical	transverse	anteroposterior	vertical
					Al-l	17.9	89.4	-20.1										Al-l	-0.3	1.9	2						Li	#DIV/0!	0.714286	1.73077	#DIV/0!	0.555556	4.09091	0.939394	1.18571	2.14286	0.272727	0.362319	3.46154	0.272727	0.454545	-2.64706
					Sbal-r	-13.2	94.2	-24.2		Width of nasal Subalare (Sbal-r to Sbal-l)	24.3							Sbal-r	-1	1.7	1.4		Width of nasal Subalare (Sbal-r to Sbal-l)	1			B’	#DIV/0!	0.942857	2.5	#DIV/0!	0.733333	5.90909	0.939394	0.971429	0.142857	0.636364	0.478261	5	0.636364	0.6	-3.82353
					Sbal-l	11.1	94.9	-24.2		Width of alar curvature (Ac-r to Ac-l)	32.4							Sbal-l	0	3.1	1.4		Width of alar curvature (Ac-r to Ac-l)	0.7			Pog'	#DIV/0!	2.37143	2.30769	#DIV/0!	1.84444	5.45455	0.939394	1.15714	0.607143	0.939394	1.2029	4.61538	0.939394	1.50909	-3.52941
					Ch-r	-23.5	86.6	-48.4		Lip width (Ch dev–Ch ctl)	47							Ch-r	-0.8	0.8	2.3		Lip width (Ch dev–Ch ctl)	-2.1			Gn'	#DIV/0!	1.94286	0.153846	#DIV/0!	1.51111	0.363636	0.424242	0.328571	0.5	0.939394	0.985507	0.307692	0.939394	1.23636	-0.235294
					Ch-l	23.5	87.7	-48.4		Upper vermilion height (Ls–Stms),	11.5							Ch-l	-2.9	1.3	2.3		Upper vermilion height (Ls–Stms),	-1.8			Me'	#DIV/0!	2.31429	0.653846	#DIV/0!	1.8	1.54545	0.0909091	0.271429	0.714286	0.939394	1.17391	1.30769	0.939394	1.47273	-1
					Sto	0	96.1	-47.6		Lower vermilion height (Li–stmi)	13.1							Sto	0	-0.2	3.1		Lower vermilion height (Li–stmi)	-1.4
					Ex-r	-41.2	81.4	17.8		Width of Exocanthion (Ex-r to Ex-l)	82.4							Ex-r	-6.1	-0.8	1.4		Width of Exocanthion (Ex-r to Ex-l)	1
					Ex-l	41.2	80.2	17		Width of Endocanthion (En-r to En-l)	33.4							Ex-l	5.9	0.6	2.2		Width of Endocanthion (En-r to En-l)	-6.2
					En-r	-16.7	87.1	14										En-r	3.1	-0.1	2.6
					En-l	16.7	86.7	14										En-l	-3.1	-0.5	1.9
					Ck-r	-41.2	81.4	-48.4										Ck-r	-6.1	-0.8	2.3
					Ck-l	41.2	80.2	-48.4										Ck-l	5.9	0.6	2.3
					Ac-r	-16.7	94.2	-24.2										Ac-r	-1.3	1.7	1.4
					Ac-l	15.7	94.9	-24.2										Ac-l	-0.6	3.1	1.4
Post-treatment
hard tissue landmarks					soft tissue landmarks
	transverse	anteroposterior	vertical			transverse	anteroposterior	vertical			Post-treatment
N	0	83.6	25		N'	0	89.9	17.4		Height of the nose(N'-Sn)	42.5
ANS	0	86.6	-22.1		Prn	-1.2	110	-13.6		The length of the bridge of the nose(N-Prn)	36.946
A	0	86.6	-27.8		Sn	-1.2	99.9	-25.1		height of nasal tip(front view)	11.5
U1L	0	87.5	-36		Ls	-0.9	102.9	-34.8		height of nasal tip(lateral view)	10.1
U1	0	88.7	-46.5		Li	-0.9	99.3	-56.2		Upper lip height (Sn–Stms)	19.4
L1	0	85	-48.1		B’	-2.1	94.1	-62.8
B	0	79	-65.6		Pog'	-3.1	94.1	-74
Pog	-3.3	80.2	-78.8		Gn'	-3.1	86.6	-87.6
Gn	-3.3	78.7	-87		Me'	-3.1	78.3	-94.2
Me	-3.3	72.7	-92.3		Al-r	-20.3	91.9	-18.1		Width of Alare (Al-r to Al-l)	37.9
					Al-l	17.6	91.3	-18.1
					Sbal-r	-14.2	95.9	-22.8		Width of nasal Subalare (Sbal-r to Sbal-l)	25.3
					Sbal-l	11.1	98	-22.8		Width of alar curvature (Ac-r to Ac-l)	33.1
					Ch-r	-24.3	87.4	-46.1		Lip width (Ch dev–Ch ctl)	44.9
					Ch-l	20.6	89	-46.1		Upper vermilion height (Ls–Stms),	9.7
					Sto	0	95.9	-44.5		Lower vermilion height (Li–stmi)	11.7
					Ex-r	-47.3	80.6	19.2		Width of Exocanthion (Ex-r to Ex-l)	94.4
					Ex-l	47.1	80.8	19.2		Width of Endocanthion (En-r to En-l)	27.2
					En-r	-13.6	87	16.6
					En-l	13.6	86.2	15.9
					Ck-r	-47.3	80.6	-46.1
					Ck-l	47.1	80.8	-46.1
					Ac-r	-18	95.9	-22.8
					Ac-l	15.1	98	-22.8

## Sheet: Lyy
Pre-treatment										linear measurements			hard tissue landmarks（T2-T1）					soft tissue landmarks（T2-T1）					linear measurements（T2-T1）			Ratio
hard tissue landmarks					soft tissue landmarks																						A			U1
	transverse	anteroposterior	vertical			transverse	anteroposterior	vertical			Pre-treatment			transverse	anteroposterior	vertical			transverse	anteroposterior	vertical			linear measurements（T2-T1）			transverse	anteroposterior	vertical	transverse	anteroposterior	vertical
N	0	83.6	24.5		N'	0	90.4	16.3		Height of the nose(N'-Sn)	41.4		N	0	0.5	-0.8		N'	0	0.1	-0.4		Height of the nose(N'-Sn)	-1.7		Prn	#DIV/0!	0.666667	0.241935	0	4	0.245902
ANS	0	88.7	-22.8		Prn	0	111.7	-13.5		The length of the bridge of the nose(N-Prn)	36.6296		ANS	0	-1.6	2.1		Prn	0	-0.4	1.5		The length of the bridge of the nose(N-Prn)	-1.82949		Sn	#DIV/0!	-0.166667	0.209677	0	-1	0.213115
A	0	87.7	-32.8		Sn	0	100.7	-25.1		height of nasal tip(front view)	11.6		A	0	-0.6	6.2		Sn	0	0.1	1.3		height of nasal tip(front view)	0.2		Ac-r	#DIV/0!	-2.83333	0.241935	-105.667	-17	0.245902
U1L	0	89.1	-41.6		Ls	0	104.1	-35.1		height of nasal tip(lateral view)	11		U1L	0	-1	6.6		Ls	0	-0.2	1.3		height of nasal tip(lateral view)	-0.5		Ac-l	#DIV/0!	-5.33333	0.241935	2.66667	-32	0.245902
U1	0.3	89.4	-51.9		Li	0	97.7	-60.5		Upper lip height (Sn–Stms)	21.9		U1	-0.3	-0.1	6.1		Li	0	2.5	4.7		Upper lip height (Sn–Stms)	-1.9		Ls	#DIV/0!	0.333333	0.209677	0	2	0.213115
L1	0	81.9	-50.2		B’	0	91.5	-69.3					L1	0	3.6	2.7		B’	0	3.4	6.7
B	0	74.7	-66.7		Pog'	0	86.3	-80.4					B	0	4.6	1.2		Pog'	0	8.6	6.2
Pog	0	73.3	-82		Gn'	0	80.1	-88.6					Pog	0	7.3	2.9		Gn'	0	7	0.4
Gn	0	71.9	-88.9		Me'	0	70.3	-96.7					Gn	0	7.1	1.3		Me'	0	8.3	1.7							L1			B			Pog			Gn			Me
Me	0	67.2	-91.3		Al-r	-17.4	90.2	-18		Width of Alare (Al-r to Al-l)	33.8		Me	0	5.6	-1.7		Al-r	-1.5	2.4	1.4		Width of Alare (Al-r to Al-l)	1.2				transverse	anteroposterior	vertical	transverse	anteroposterior	vertical	transverse	anteroposterior	vertical	transverse	anteroposterior	vertical	transverse	anteroposterior	vertical
					Al-l	16.4	90	-18.7										Al-l	-0.3	2	2.1						Li	#DIV/0!	0.694444	1.74074	#DIV/0!	0.543478	3.91667	#DIV/0!	1.17808	2.13793	#DIV/0!	0.352113	3.61538	#DIV/0!	0.446429	-2.76471
					Sbal-r	-11.5	95	-22.9		Width of nasal Subalare (Sbal-r to Sbal-l)	20.9							Sbal-r	-1.1	1.7	1.5		Width of nasal Subalare (Sbal-r to Sbal-l)	1.1			B’	#DIV/0!	0.944444	2.48148	#DIV/0!	0.73913	5.58333	#DIV/0!	0.958904	0.137931	#DIV/0!	0.478873	5.15385	#DIV/0!	0.607143	-3.94118
					Sbal-l	9.4	95.7	-22.9		Width of alar curvature (Ac-r to Ac-l)	29.3							Sbal-l	0	3.2	1.5		Width of alar curvature (Ac-r to Ac-l)	-2.7			Pog'	#DIV/0!	2.38889	2.2963	#DIV/0!	1.86957	5.16667	#DIV/0!	1.13699	0.586207	#DIV/0!	1.21127	4.76923	#DIV/0!	1.53571	-3.64706
					Ch-r	-22.2	87.1	-47.8		Lip width (Ch dev–Ch ctl)	44.4							Ch-r	-0.8	0.9	2.4		Lip width (Ch dev–Ch ctl)	-2.2			Gn'	#DIV/0!	1.94444	0.148148	#DIV/0!	1.52174	0.333333	#DIV/0!	0.328767	0.482759	#DIV/0!	0.985915	0.307692	#DIV/0!	1.25	-0.235294
					Ch-l	22.2	88.7	-47.8		Upper vermilion height (Ls–Stms),	11.9							Ch-l	-3	0.9	2.4		Upper vermilion height (Ls–Stms),	-1.9			Me'	#DIV/0!	2.30556	0.62963	#DIV/0!	1.80435	1.41667	#DIV/0!	0.273973	0.724138	#DIV/0!	1.16901	1.30769	#DIV/0!	1.48214	-1
					Sto	0	96.9	-47		Lower vermilion height (Li–stmi)	13.5							Sto	0	1.8	3.2		Lower vermilion height (Li–stmi)	-1.5
					Ex-r	-40.4	81.8	16.3		Width of Exocanthion (Ex-r to Ex-l)	80.8							Ex-r	-6.3	-0.8	1.4		Width of Exocanthion (Ex-r to Ex-l)	1.2
					Ex-l	40.4	80.6	15.5		Width of Endocanthion (En-r to En-l)	30.4							Ex-l	6.1	0.6	2.2		Width of Endocanthion (En-r to En-l)	-6.4
					En-r	-15.2	87.7	12.4										En-r	3.2	-0.1	2.6
					En-l	15.2	87.3	12.4										En-l	-3.2	-0.6	1.9
					Ck-r	-40.4	81.8	-47.8										Ck-r	-6.3	-0.8	2.4
					Ck-l	40.4	80.6	-47.8										Ck-l	6.3	0.6	2.4
					Ac-r	-15.2	95	-22.9										Ac-r	31.7	1.7	1.5
					Ac-l	14.1	95.7	-22.9										Ac-l	-0.8	3.2	1.5
Post-treatment
hard tissue landmarks					soft tissue landmarks
	transverse	anteroposterior	vertical			transverse	anteroposterior	vertical			Post-treatment
N	0	84.1	23.7		N'	0	90.5	15.9		Height of the nose(N'-Sn)	39.7
ANS	0	87.1	-20.7		Prn	0	111.3	-12		The length of the bridge of the nose(N-Prn)	34.8001
A	0	87.1	-26.6		Sn	0	100.8	-23.8		height of nasal tip(front view)	11.8
U1L	0	88.1	-35		Ls	0	103.9	-33.8		height of nasal tip(lateral view)	10.5
U1	0	89.3	-45.8		Li	0	100.2	-55.8		Upper lip height (Sn–Stms)	20
L1	0	85.5	-47.5		B’	0	94.9	-62.6
B	0	79.3	-65.5		Pog'	0	94.9	-74.2
Pog	0	80.6	-79.1		Gn'	0	87.1	-88.2
Gn	0	79	-87.6		Me'	0	78.6	-95
Me	0	72.8	-93		Al-r	-18.9	92.6	-16.6		Width of Alare (Al-r to Al-l)	35
					Al-l	16.1	92	-16.6
					Sbal-r	-12.6	96.7	-21.4		Width of nasal Subalare (Sbal-r to Sbal-l)	22
					Sbal-l	9.4	98.9	-21.4		Width of alar curvature (Ac-r to Ac-l)	-3.2
					Ch-r	-23	88	-45.4		Lip width (Ch dev–Ch ctl)	42.2
					Ch-l	19.2	89.6	-45.4		Upper vermilion height (Ls–Stms),	10
					Sto	0	98.7	-43.8		Lower vermilion height (Li–stmi)	12
					Ex-r	-46.7	81	17.7		Width of Exocanthion (Ex-r to Ex-l)	93.2
					Ex-l	46.5	81.2	17.7		Width of Endocanthion (En-r to En-l)	24
					En-r	-12	87.6	15
					En-l	12	86.7	14.3
					Ck-r	-46.7	81	-45.4
					Ck-l	46.7	81.2	-45.4
					Ac-r	16.5	96.7	-21.4
					Ac-l	13.3	98.9	-21.4

## Sheet: Gj
Pre-treatment										linear measurements			hard tissue landmarks（T2-T1）					soft tissue landmarks（T2-T1）					linear measurements（T2-T1）			Ratio
hard tissue landmarks					soft tissue landmarks																						A			U1
	transverse	anteroposterior	vertical			transverse	anteroposterior	vertical			Pre-treatment			transverse	anteroposterior	vertical			transverse	anteroposterior	vertical			linear measurements（T2-T1）			transverse	anteroposterior	vertical	transverse	anteroposterior	vertical
N	0	88.4	27.2		N'	0	95.1	19.2		Height of the nose(N'-Sn)	48.3		N	0	0.9	-0.2		N'	1.2	1.1	1.8		Height of the nose(N'-Sn)	1.2		Prn	#DIV/0!	1.875	-0.138889	0	0.384615	-0.102041
ANS	0	89	-22.7		Prn	1.2	110.2	-15.9		The length of the bridge of the nose(N-Prn)	38.2102		ANS	0	0.3	-0.2		Prn	0	1.5	-0.5		The length of the bridge of the nose(N-Prn)	2.27448		Sn	#DIV/0!	3.25	0.166667	0	0.666667	0.122449
A	0	85.3	-32.8		Sn	1.2	96.1	-29.1		height of nasal tip(front view)	13.2		A	0	0.8	3.6		Sn	0	2.6	0.6		height of nasal tip(front view)	-1.1		Ac-r	#DIV/0!	4	0.25	3.66667	0.820513	0.183673
U1L	0	86.8	-45.1		Ls	1.2	100.1	-43.9		height of nasal tip(lateral view)	14.1		U1L	0	2.7	4.9		Ls	0	1.5	0.2		height of nasal tip(lateral view)	-1.1		Ac-l	#DIV/0!	7.125	0.555556	-3.66667	1.46154	0.408163
U1	0.3	85.6	-57.4		Li	1.2	91.4	-65.8		Upper lip height (Sn–Stms)	22.9		U1	-0.3	3.9	4.9		Li	0	6.7	5.6		Upper lip height (Sn–Stms)	-0.1		Ls	#DIV/0!	1.875	0.0555556	0	0.384615	0.0408163
L1	0.3	77.9	-55.6		B’	1.2	81.6	-74.4					L1	-0.3	8.1	4.3		B’	0	8.9	2.2
B	0	68	-73.1		Pog'	1.2	76.7	-87.6					B	1.5	10.2	3		Pog'	0	13.8	3.7
Pog	0	65	-85.5		Gn'	1.2	69.9	-94.7					Pog	1.5	16.4	2.2		Gn'	0	16.4	1.3
Gn	0	64	-91.6		Me'	1.2	59.4	-99.3					Gn	1.5	15.3	-1.7		Me'	0	19.7	2.7							L1			B			Pog			Gn			Me
Me	0	58.5	-95.3		Al-r	-19.5	86.3	-22.6		Width of Alare (Al-r to Al-l)	41.3		Me	1.5	15.8	2.3		Al-r	-2.1	4.2	2.4		Width of Alare (Al-r to Al-l)	3.6				transverse	anteroposterior	vertical	transverse	anteroposterior	vertical	transverse	anteroposterior	vertical	transverse	anteroposterior	vertical	transverse	anteroposterior	vertical
					Al-l	21.8	86.2	-21.6										Al-l	1.5	4.1	1						Li	0	0.82716	1.30233	0	0.656863	1.86667	0	0.841463	1.68182	0	0.437908	-3.29412	0	0.424051	2.43478
					Sbal-r	-11.7	91.7	-28		Width of nasal Subalare (Sbal-r to Sbal-l)	24.4							Sbal-r	1.4	3.2	0.9		Width of nasal Subalare (Sbal-r to Sbal-l)	-2.5			B’	0	1.09877	0.511628	0	0.872549	0.733333	0	1	0.590909	0	0.581699	-1.29412	0	0.563291	0.956522
					Sbal-l	12.7	91.6	-29.6		Width of alar curvature (Ac-r to Ac-l)	35.3							Sbal-l	-1.1	5.7	2		Width of alar curvature (Ac-r to Ac-l)	2.2			Pog'	0	1.7037	0.860465	0	1.35294	1.23333	0	1.20122	1.22727	0	0.901961	-2.17647	0	0.873418	1.6087
					Ch-r	-27.6	79.3	-55.9		Lip width (Ch dev–Ch ctl)	55.2							Ch-r	1.9	2.4	4.2		Lip width (Ch dev–Ch ctl)	-3.8			Gn'	0	2.02469	0.302326	0	1.60784	0.433333	-1.4	0.256098	1.09091	0	1.0719	-0.764706	0	1.03797	0.565217
					Ch-l	27.6	80.2	-55.1		Upper vermilion height (Ls–Stms),	8.1							Ch-l	-1.9	2.9	3.4		Upper vermilion height (Ls–Stms),	-0.5			Me'	0	2.4321	0.627907	0	1.93137	0.9	1	0.25	0.454545	0	1.28758	-1.58824	0	1.24684	1.17391
					Sto	0	91.4	-52		Lower vermilion height (Li–stmi)	13.8							Sto	0	3.5	0.7		Lower vermilion height (Li–stmi)	-4.9
					Ex-r	-47.2	74.2	15.7		Width of Exocanthion (Ex-r to Ex-l)	94.4							Ex-r	0.4	1.7	-1		Width of Exocanthion (Ex-r to Ex-l)	0.5
					Ex-l	47.2	75.5	15.7		Width of Endocanthion (En-r to En-l)	37.7							Ex-l	0.9	0.4	-1.2		Width of Endocanthion (En-r to En-l)	-0.7
					En-r	-18.5	84.2	15.7										En-r	0	0.6	-0.3
					En-l	19.2	84.9	15.7										En-l	-0.7	0.6	-0.5
					Ck-r	-47.2	74.2	-55.9										Ck-r	0.4	1.7	4.2
					Ck-l	47.2	75.5	-55.1										Ck-l	0.9	0.4	3.4
					Ac-r	-17	91.7	-28										Ac-r	-1.1	3.2	0.9
					Ac-l	18.3	91.6	-29.6										Ac-l	1.1	5.7	2
Post-treatment
hard tissue landmarks					soft tissue landmarks
	transverse	anteroposterior	vertical			transverse	anteroposterior	vertical			Post-treatment
N	0	89.3	27		N'	1.2	96.2	21		Height of the nose(N'-Sn)	49.5
ANS	0	89.3	-22.9		Prn	1.2	111.7	-16.4		The length of the bridge of the nose(N-Prn)	40.4847
A	0	86.1	-29.2		Sn	1.2	98.7	-28.5		height of nasal tip(front view)	12.1
U1L	0	89.5	-40.2		Ls	1.2	101.6	-43.7		height of nasal tip(lateral view)	13
U1	0	89.5	-52.5		Li	1.2	98.1	-60.2		Upper lip height (Sn–Stms)	22.8
L1	0	86	-51.3		B’	1.2	90.5	-72.2
B	1.5	78.2	-70.1		Pog'	1.2	90.5	-83.9
Pog	1.5	81.4	-83.3		Gn'	1.2	86.3	-93.4
Gn	1.5	79.3	-93.3		Me'	1.2	79.1	-96.6
Me	1.5	74.3	-93		Al-r	-21.6	90.5	-20.2		Width of Alare (Al-r to Al-l)	44.9
					Al-l	23.3	90.3	-20.6
					Sbal-r	-10.3	94.9	-27.1		Width of nasal Subalare (Sbal-r to Sbal-l)	21.9
					Sbal-l	11.6	97.3	-27.6		Width of alar curvature (Ac-r to Ac-l)	37.5
					Ch-r	-25.7	81.7	-51.7		Lip width (Ch dev–Ch ctl)	51.4
					Ch-l	25.7	83.1	-51.7		Upper vermilion height (Ls–Stms),	7.6
					Sto	0	94.9	-51.3		Lower vermilion height (Li–stmi)	8.9
					Ex-r	-46.8	75.9	14.7		Width of Exocanthion (Ex-r to Ex-l)	94.9
					Ex-l	48.1	75.9	14.5		Width of Endocanthion (En-r to En-l)	37
					En-r	-18.5	84.8	15.4
					En-l	18.5	85.5	15.2
					Ck-r	-46.8	75.9	-51.7
					Ck-l	48.1	75.9	-51.7
					Ac-r	-18.1	94.9	-27.1
					Ac-l	19.4	97.3	-27.6

## Sheet: Zxl
Pre-treatment										linear measurements			hard tissue landmarks（T2-T1）					soft tissue landmarks（T2-T1）					linear measurements（T2-T1）			Ratio
hard tissue landmarks					soft tissue landmarks																						A			U1
	transverse	anteroposterior	vertical			transverse	anteroposterior	vertical			Pre-treatment			transverse	anteroposterior	vertical			transverse	anteroposterior	vertical			linear measurements（T2-T1）			transverse	anteroposterior	vertical	transverse	anteroposterior	vertical
N	0	90	24.6		N'	0	97.2	16		Height of the nose(N'-Sn)	42.6		N	0	1	-0.3		N'	0	1.2	1.9		Height of the nose(N'-Sn)	1.2		Prn	#DIV/0!	1.77778	-0.131579	0	0.380952	-0.111111
ANS	0	90.7	-19.7		Prn	0	113.4	-12.5		The length of the bridge of the nose(N-Prn)	32.7825		ANS	0	0.3	-0.3		Prn	0	1.6	-0.5		The length of the bridge of the nose(N-Prn)	2.29417		Sn	#DIV/0!	3.11111	0.184211	0	0.666667	0.155556
A	0	86.7	-30.5		Sn	0	98.3	-26.6		height of nasal tip(front view)	14.1		A	0	0.9	3.8		Sn	0	2.8	0.7		height of nasal tip(front view)	-1.2		Ac-r	#DIV/0!	3.77778	0.263158	4	0.809524	0.222222
U1L	0	88.3	-43.7		Ls	0	102.6	-42.4		height of nasal tip(lateral view)	15.1		U1L	0	2.9	5.2		Ls	0	1.6	0.2		height of nasal tip(lateral view)	-1.2		Ac-l	#DIV/0!	6.77778	0.552632	-4	1.45238	0.466667
U1	0.3	87	-56.1		Li	0	93.2	-65.9		Upper lip height (Sn–Stms)	24.5		U1	-0.3	4.2	4.5		Li	0	7.2	6		Upper lip height (Sn–Stms)	-0.4		Ls	#DIV/0!	1.77778	0.0526316	0	0.380952	0.0444444
L1	0.3	78.8	-54.9		B’	0	82.8	-75.1					L1	-0.3	8.7	4.6		B’	0	9.5	2.4
B	0	68.2	-73.7		Pog'	0	77.5	-89.2					B	0	10.9	3.2		Pog'	0	14.8	4
Pog	0	65	-86.9		Gn'	0	70.2	-96.8					Pog	0	17.5	2.3		Gn'	0	17.6	1.4
Gn	0	63.9	-93.5		Me'	0	59	-101.7					Gn	0	16.4	-1.8		Me'	0	21.1	2.9							L1			B			Pog			Gn			Me
Me	0	58	-97.4		Al-r	-16.3	87.8	-19.6		Width of Alare (Al-r to Al-l)	35.1		Me	0	17	2.4		Al-r	-2.3	4.5	2.5		Width of Alare (Al-r to Al-l)	3.9				transverse	anteroposterior	vertical	transverse	anteroposterior	vertical	transverse	anteroposterior	vertical	transverse	anteroposterior	vertical	transverse	anteroposterior	vertical
					Al-l	18.8	87.7	-18.6										Al-l	1.6	4.4	1.1						Li	0	0.827586	1.30435	#DIV/0!	0.66055	1.875	#DIV/0!	0.845714	1.73913	#DIV/0!	0.439024	-3.33333	#DIV/0!	0.423529	2.5
					Sbal-r	-8	93.6	-25.4		Width of nasal Subalare (Sbal-r to Sbal-l)	17							Sbal-r	1.5	3.4	1		Width of nasal Subalare (Sbal-r to Sbal-l)	-2.6			B’	0	1.09195	0.521739	#DIV/0!	0.87156	0.75	#DIV/0!	1.00571	0.608696	#DIV/0!	0.579268	-1.33333	#DIV/0!	0.558824	1
					Sbal-l	9	95.6	-27.1		Width of alar curvature (Ac-r to Ac-l)	28.6							Sbal-l	-1.1	4	2.1		Width of alar curvature (Ac-r to Ac-l)	2.4			Pog'	0	1.70115	0.869565	#DIV/0!	1.3578	1.25	#DIV/0!	1.20571	1.26087	#DIV/0!	0.902439	-2.22222	#DIV/0!	0.870588	1.66667
					Ch-r	-25	80.3	-55.3		Lip width (Ch dev–Ch ctl)	50							Ch-r	2.1	2.6	5.3		Lip width (Ch dev–Ch ctl)	-4.2			Gn'	0	2.02299	0.304348	#DIV/0!	1.61468	0.4375	#DIV/0!	0.257143	1.08696	#DIV/0!	1.07317	-0.777778	#DIV/0!	1.03529	0.583333
					Ch-l	25	81.3	-54.4		Upper vermilion height (Ls–Stms),	8.7							Ch-l	-2.1	3.1	4.4		Upper vermilion height (Ls–Stms),	-0.9			Me'	0	2.42529	0.630435	#DIV/0!	1.93578	0.90625	#DIV/0!	0.251429	0.478261	#DIV/0!	1.28659	-1.61111	#DIV/0!	1.24118	1.20833
					Sto	0	93.2	-51.1		Lower vermilion height (Li–stmi)	14.8							Sto	0	3.8	1.1		Lower vermilion height (Li–stmi)	-4.9
					Ex-r	-46	74.8	12.2		Width of Exocanthion (Ex-r to Ex-l)	92							Ex-r	0.5	1.9	-1		Width of Exocanthion (Ex-r to Ex-l)	0.4
					Ex-l	46	76.2	12.2		Width of Endocanthion (En-r to En-l)	31.2							Ex-l	0.9	0.5	-1.2		Width of Endocanthion (En-r to En-l)	-0.8
					En-r	-15.2	85.5	12.2										En-r	0	0.7	-0.3
					En-l	16	86.3	12.2										En-l	-0.8	0.6	-0.5
					Ck-r	-46	74.8	-55.3										Ck-r	0.5	1.9	4.5
					Ck-l	46	76.2	-54.4										Ck-l	0.9	0.5	3.6
					Ac-r	-13.6	93.6	-25.4										Ac-r	-1.2	3.4	1
					Ac-l	15	93.5	-27.1										Ac-l	1.2	6.1	2.1
Post-treatment
hard tissue landmarks					soft tissue landmarks
	transverse	anteroposterior	vertical			transverse	anteroposterior	vertical			Post-treatment
N	0	91	24.3		N'	0	98.4	17.9		Height of the nose(N'-Sn)	43.8
ANS	0	91	-20		Prn	0	115	-13		The length of the bridge of the nose(N-Prn)	35.0766
A	0	87.6	-26.7		Sn	0	101.1	-25.9		height of nasal tip(front view)	12.9
U1L	0	91.2	-38.5		Ls	0	104.2	-42.2		height of nasal tip(lateral view)	13.9
U1	0	91.2	-51.6		Li	0	100.4	-59.9		Upper lip height (Sn–Stms)	24.1
L1	0	87.5	-50.3		B’	0	92.3	-72.7
B	0	79.1	-70.5		Pog'	0	92.3	-85.2
Pog	0	82.5	-84.6		Gn'	0	87.8	-95.4
Gn	0	80.3	-95.3		Me'	0	80.1	-98.8
Me	0	75	-95		Al-r	-18.6	92.3	-17.1		Width of Alare (Al-r to Al-l)	39
					Al-l	20.4	92.1	-17.5
					Sbal-r	-6.5	97	-24.4		Width of nasal Subalare (Sbal-r to Sbal-l)	14.4
					Sbal-l	7.9	99.6	-25		Width of alar curvature (Ac-r to Ac-l)	31
					Ch-r	-22.9	82.9	-50		Lip width (Ch dev–Ch ctl)	45.8
					Ch-l	22.9	84.4	-50		Upper vermilion height (Ls–Stms),	7.8
					Sto	0	97	-50		Lower vermilion height (Li–stmi)	9.9
					Ex-r	-45.5	76.7	11.2		Width of Exocanthion (Ex-r to Ex-l)	92.4
					Ex-l	46.9	76.7	11		Width of Endocanthion (En-r to En-l)	30.4
					En-r	-15.2	86.2	11.9
					En-l	15.2	86.9	11.7
					Ck-r	-45.5	76.7	-50.8
					Ck-l	46.9	76.7	-50.8
					Ac-r	-14.8	97	-24.4
					Ac-l	16.2	99.6	-25

## Sheet: Wlc
Pre-treatment										linear measurements			hard tissue landmarks（T2-T1）					soft tissue landmarks（T2-T1）					linear measurements（T2-T1）			Ratio
hard tissue landmarks					soft tissue landmarks																						A			U1
	transverse	anteroposterior	vertical			transverse	anteroposterior	vertical			Pre-treatment			transverse	anteroposterior	vertical			transverse	anteroposterior	vertical			linear measurements（T2-T1）			transverse	anteroposterior	vertical	transverse	anteroposterior	vertical
N	0	85.1	26.3		N'	0	91	22.3		Height of the nose(N'-Sn)	52.3		N	0	0.6	-0.3		N'	0	0.8	-1.7		Height of the nose(N'-Sn)	-3.4		Prn	#DIV/0!	-0.3	0.205128	0.777778	0.428571	0.186047
ANS	0	91.3	-26.3		Prn	-0.3	111.8	-18		The length of the bridge of the nose(N-Prn)	45.3512		ANS	0	-3.7	3.4		Prn	-0.7	0.6	0.8		The length of the bridge of the nose(N-Prn)	-2.30238		Sn	#DIV/0!	-0.25	0.435897	0.777778	0.357143	0.395349
A	0	88.4	-31.9		Sn	-0.3	100.8	-30		height of nasal tip(front view)	12		A	0	-2	3.9		Sn	-0.7	0.5	1.7		height of nasal tip(front view)	-0.9		Ac-r	#DIV/0!	-0.85	0.589744	1	1.21429	0.534884
U1L	-0.7	92.8	-43.9		Ls	-0.7	104.9	-43.6		height of nasal tip(lateral view)	11		U1L	-0.9	0.6	3.2		Ls	-0.3	1.5	3.9		height of nasal tip(lateral view)	0.1		Ac-l	#DIV/0!	-0.65	0.487179	-1	0.928571	0.44186
U1	-0.7	93.2	-54.5		Li	-0.7	99.7	-63.3		Upper lip height (Sn–Stms)	23.9		U1	-0.9	1.4	4.3		Li	-0.5	3.5	3.9		Upper lip height (Sn–Stms)	-2.4		Ls	#DIV/0!	-0.75	1	0.333333	1.07143	0.906977
L1	-0.7	87.3	-54.5		B’	-1	90.2	-72.1					L1	-1.5	5.7	4.3		B’	-1.5	6.7	2.5
B	-0.7	76.7	-69.9		Pog'	-1	81.1	-87.5					B	-1.8	8.1	1.9		Pog'	-2.2	17	5.8
Pog	-0.7	72.7	-85.6		Gn'	-1	74.1	-94.8					Pog	-1.8	14.3	5.2		Gn'	-2.2	18.6	2.7
Gn	-0.7	69	-92.6		Me'	-1	63.9	-99.5					Gn	-1.8	14.2	0.8		Me'	-2.2	19.9	2							L1			B			Pog			Gn			Me
Me	-0.7	64.6	-93.7		Al-r	-17.8	90.1	-23.1		Width of Alare (Al-r to Al-l)	35.4		Me	-1.8	12.9	0		Al-r	-2.9	2.8	4.2		Width of Alare (Al-r to Al-l)	1				transverse	anteroposterior	vertical	transverse	anteroposterior	vertical	transverse	anteroposterior	vertical	transverse	anteroposterior	vertical	transverse	anteroposterior	vertical
					Al-l	17.6	90.7	-23.1										Al-l	3.1	2.6	4.2						Li	0.333333	0.614035	0.906977	0.277778	0.432099	2.05263	1.22222	1.18881	1.11538	0.277778	0.246479	4.875	0.277778	0.271318	#DIV/0!
					Sbal-r	-9.6	96	-29.2		Width of nasal Subalare (Sbal-r to Sbal-l)	19.2							Sbal-r	0.9	1.7	2.3		Width of nasal Subalare (Sbal-r to Sbal-l)	-1			B’	1	1.17544	0.581395	0.833333	0.82716	1.31579	1.22222	1.3007	0.519231	0.833333	0.471831	3.125	0.833333	0.51938	#DIV/0!
					Sbal-l	9.6	96.6	-29.2		Width of alar curvature (Ac-r to Ac-l)	31							Sbal-l	-0.1	1.3	1.9		Width of alar curvature (Ac-r to Ac-l)	1.8			Pog'	1.46667	2.98246	1.34884	1.22222	2.09877	3.05263	1.22222	1.39161	0.384615	1.22222	1.19718	7.25	1.22222	1.31783	#DIV/0!
					Ch-r	-23.7	88.3	-53.9		Lip width (Ch dev–Ch ctl)	47.1							Ch-r	-1.5	3	2.9		Lip width (Ch dev–Ch ctl)	0.1			Gn'	1.46667	3.26316	0.627907	1.22222	2.2963	1.42105	1.61111	0.195804	0.807692	1.22222	1.30986	3.375	1.22222	1.44186	#DIV/0!
					Ch-l	23.4	89.5	-53.9		Upper vermilion height (Ls–Stms),	10.3							Ch-l	-1.4	3.8	2.1		Upper vermilion height (Ls–Stms),	-0.2			Me'	1.46667	3.49123	0.465116	1.22222	2.45679	1.05263	-1.72222	0.181818	0.807692	1.22222	1.40141	2.5	1.22222	1.54264	#DIV/0!
					Sto	0	97.7	-53.9		Lower vermilion height (Li–stmi)	9.4							Sto	0	4.1	4.1		Lower vermilion height (Li–stmi)	0.2
					Ex-r	-46.1	81	15.3		Width of Exocanthion (Ex-r to Ex-l)	92.2							Ex-r	2.9	-1.4	-1.1		Width of Exocanthion (Ex-r to Ex-l)	-0.8
					Ex-l	46.1	79.4	14.8		Width of Endocanthion (En-r to En-l)	33.9							Ex-l	-2.9	0.2	-0.6		Width of Endocanthion (En-r to En-l)	-0.5
					En-r	-16.7	87.1	16.3										En-r	0.4	1.9	-1.3
					En-l	17.2	87.4	15.6										En-l	-0.1	1.8	-0.6
					Ck-r	-46.1	81	-53.9										Ck-r	2.9	-1.4	2.9
					Ck-l	46.1	79.4	-53.9										Ck-l	-2.9	0.2	2.1
					Ac-r	-15.5	96	-29.2										Ac-r	-0.9	1.7	2.3
					Ac-l	15.5	96.6	-29.2										Ac-l	0.9	1.3	1.9
Post-treatment
hard tissue landmarks					soft tissue landmarks
	transverse	anteroposterior	vertical			transverse	anteroposterior	vertical			Post-treatment
N	0	85.7	26		N'	0	91.8	20.6		Height of the nose(N'-Sn)	48.9
ANS	0	87.6	-22.9		Prn	-1	112.4	-17.2		The length of the bridge of the nose(N-Prn)	43.0488
A	0	86.4	-28		Sn	-1	101.3	-28.3		height of nasal tip(front view)	11.1
U1L	-1.6	93.4	-40.7		Ls	-1	106.4	-39.7		height of nasal tip(lateral view)	11.1
U1	-1.6	94.6	-50.2		Li	-1.2	103.2	-59.4		Upper lip height (Sn–Stms)	21.5
L1	-2.2	93	-50.2		B’	-2.5	96.9	-69.6
B	-2.5	84.8	-68		Pog'	-3.2	98.1	-81.7
Pog	-2.5	87	-80.4		Gn'	-3.2	92.7	-92.1
Gn	-2.5	83.2	-91.8		Me'	-3.2	83.8	-97.5
Me	-2.5	77.5	-93.7		Al-r	-20.7	92.9	-18.9		Width of Alare (Al-r to Al-l)	41.4
					Al-l	20.7	93.3	-18.9
					Sbal-r	-8.7	97.7	-26.9		Width of nasal Subalare (Sbal-r to Sbal-l)	18.2
					Sbal-l	9.5	97.9	-27.3		Width of alar curvature (Ac-r to Ac-l)	32.8
					Ch-r	-25.2	91.3	-51		Lip width (Ch dev–Ch ctl)	47.2
					Ch-l	22	93.3	-51.8		Upper vermilion height (Ls–Stms),	10.1
					Sto	0	101.8	-49.8		Lower vermilion height (Li–stmi)	9.6
					Ex-r	-43.2	79.6	14.2		Width of Exocanthion (Ex-r to Ex-l)	86.4
					Ex-l	43.2	79.6	14.2		Width of Endocanthion (En-r to En-l)	33.4
					En-r	-16.3	89	15
					En-l	17.1	89.2	15
					Ck-r	-43.2	79.6	-51
					Ck-l	43.2	79.6	-51.8
					Ac-r	-16.4	97.7	-26.9
					Ac-l	16.4	97.9	-27.3

[truncated: 22 more sheets: Wy, Wss, Jyq, Lyx, Lmt, Sxx, Zxy2, Lx, Zml, Zym, Tss, Ccy, Yzh, Zxy, Chr, Tzw, Hx, Gjh, Mt, Jzj …]
